# Supplementary material for: A distributed coding logic for thermosensation and inflammatory pain
Source: Nature. 2025 Apr 23;642(8069):1016–23. doi: 10.1038/s41586-025-08875-6 (PMC12222022; doi:10.1038/s41586-025-08875-6)
Supplement: Supplementary file 1 — Experimental regimes and numbers of animals and cells. Sample size information. [file 41586_2025_8875_MOESM1_ESM.csv]

	Dataset	Figure	cell class	n cells	n cells tested	n animals
0	main	Fig1	cold	3.0	1029.0	8
1	main	Fig1	cLTMRs	360.0	1521.0	12
2	main	Fig1	Ab-LTMRs	138.0	1652.0	13
3	main	Fig1	Ad-LTMRs	202.0	1657.0	13
4	main	Fig1	Ad-Noc	173.0	1674.0	13
5	main	Fig1	PEP	108.0	1517.0	12
6	main	Fig1	NP3	114.0	1689.0	13
7	main	Fig1	NP2a	37.0	1347.0	11
8	main	Fig1	NP2b	78.0	1573.0	12
9	main	Fig1	NP1	378.0	1719.0	13
0	main	Fig1,ExtD. Fig1	total		2085.0	15
0	Mrgprd-CreER/GCamp	Fig2	NP1	561.0		4
0	MrgprB4 trigeminal	Fig2	NP2b	72.0		3
0	MrgprB4 DRG	ExtD. Fig3	NP2b	109.0		5
0	MrgprB4 non-TdTomato lineage	ExtD. Fig3	n/a	747.0		5
0	mechanical sensitization	Fig4,ExtD. Fig7	cold	0.0	146.0	1
1	mechanical sensitization	Fig4,ExtD. Fig7	cLTMRs	185.0	919.0	8
2	mechanical sensitization	Fig4,ExtD. Fig7	Ab-LTMRs	67.0	917.0	8
3	mechanical sensitization	Fig4,ExtD. Fig7	Ad-LTMRs	87.0	920.0	8
4	mechanical sensitization	Fig4,ExtD. Fig7	Ad-Noc	137.0	930.0	8
5	mechanical sensitization	Fig4,ExtD. Fig7	PEP	53.0	917.0	8
6	mechanical sensitization	Fig4,ExtD. Fig7	NP3	88.0	934.0	8
7	mechanical sensitization	Fig4,ExtD. Fig7	NP2a	44.0	925.0	8
8	mechanical sensitization	Fig4,ExtD. Fig7	NP2b	93.0	929.0	8
9	mechanical sensitization	Fig4,ExtD. Fig7	NP1	165.0	934.0	8
0	mechanical sensitization	Fig4,ExtD. Fig7	total		935.0	8
0	heat sensitization wt	Fig3,ExtD. Fig5,ExtD. Fig6	cold	1.0	242.0	1
1	heat sensitization wt	Fig3,ExtD. Fig5,ExtD. Fig6	cLTMRs	197.0	1055.0	8
2	heat sensitization wt	Fig3,ExtD. Fig5,ExtD. Fig6	Ab-LTMRs	51.0	1047.0	8
3	heat sensitization wt	Fig3,ExtD. Fig5,ExtD. Fig6	Ad-LTMRs	71.0	1055.0	8
4	heat sensitization wt	Fig3,ExtD. Fig5,ExtD. Fig6	Ad-Noc	129.0	1063.0	8
5	heat sensitization wt	Fig3,ExtD. Fig5,ExtD. Fig6	PEP	117.0	1051.0	8
6	heat sensitization wt	Fig3,ExtD. Fig5,ExtD. Fig6	NP3	108.0	1064.0	8
7	heat sensitization wt	Fig3,ExtD. Fig5,ExtD. Fig6	NP2a	44.0	1051.0	8
8	heat sensitization wt	Fig3,ExtD. Fig5,ExtD. Fig6	NP2b	84.0	1056.0	8
9	heat sensitization wt	Fig3,ExtD. Fig5,ExtD. Fig6	NP1	229.0	1058.0	8
0	heat sensitization wt	Fig3,ExtD. Fig5,ExtD. Fig6	total		1065.0	8
0	heat sensitization trpv1 ko	Fig3,ExtD. Fig6	cold	1.0	448.0	4
1	heat sensitization trpv1 ko	Fig3,ExtD. Fig6	cLTMRs	138.0	687.0	6
2	heat sensitization trpv1 ko	Fig3,ExtD. Fig6	Ab-LTMRs	32.0	686.0	6
3	heat sensitization trpv1 ko	Fig3,ExtD. Fig6	Ad-LTMRs	44.0	687.0	6
4	heat sensitization trpv1 ko	Fig3,ExtD. Fig6	Ad-Noc	84.0	689.0	6
5	heat sensitization trpv1 ko	Fig3,ExtD. Fig6	PEP	49.0	687.0	6
6	heat sensitization trpv1 ko	Fig3,ExtD. Fig6	NP3	59.0	694.0	6
7	heat sensitization trpv1 ko	Fig3,ExtD. Fig6	NP2a	42.0	688.0	6
8	heat sensitization trpv1 ko	Fig3,ExtD. Fig6	NP2b	73.0	689.0	6
9	heat sensitization trpv1 ko	Fig3,ExtD. Fig6	NP1	148.0	693.0	6
0	heat sensitization trpv1 ko	Fig3,ExtD. Fig6	total		694.0	6
0	Noise induction by LY compound	Fig5b	cold	1.0	389.0	2
1	Noise induction by LY compound	Fig5b	cLTMRs	150.0	813.0	5
2	Noise induction by LY compound	Fig5b	Ab-LTMRs	28.0	397.0	2
3	Noise induction by LY compound	Fig5b	Ad-LTMRs	53.0	814.0	5
4	Noise induction by LY compound	Fig5b	Ad-Noc	146.0	1034.0	5
5	Noise induction by LY compound	Fig5b	PEP	76.0	812.0	5
6	Noise induction by LY compound	Fig5b	NP3	90.0	1036.0	5
7	Noise induction by LY compound	Fig5b	NP2a	27.0	814.0	5
8	Noise induction by LY compound	Fig5b	NP2b	76.0	817.0	5
9	Noise induction by LY compound	Fig5b	NP1	169.0	818.0	5
0	Noise induction by LY compound	Fig5b	total		1036.0	5
0	SstCre/GCamp DRG LY sensitization	Fig5c	mixed	200.0		6
0	SstCre/GCamp DRG PGE2 sensitization	ExtD. Fig8d	mixed	174.0		7
