# Supplementary material for: A distributed coding logic for thermosensation and inflammatory pain
Source: Nature. 2025 Apr 23;642(8069):1016–23. doi: 10.1038/s41586-025-08875-6 (PMC12222022; doi:10.1038/s41586-025-08875-6)
Supplement: Supplementary file 3 — Statistical reporting. Statistical tests and P values. [file 41586_2025_8875_MOESM3_ESM.csv]

	Experiment	Figure	Genotype	cell class	Temperature	timepoint	Test	n	n control	statistic	p values	p values after Holm-Sidak correction
0	Comparing NP1 to Mrgprd-CreER	Fig2b	stochastic vs Mrgprd-CreER/GCamp	NP1	brush		two-tailed Mann-Whitney U test	13	4	31	0.6101655486408006
1	Comparing NP1 to Mrgprd-CreER	Fig2b	stochastic vs Mrgprd-CreER/GCamp	NP1	pinch		two-tailed Mann-Whitney U test	13	4	31	0.6101655486408006
2	Comparing NP1 to Mrgprd-CreER	Fig2b	stochastic vs Mrgprd-CreER/GCamp	NP1	37		two-tailed Mann-Whitney U test	13	4	14	0.15856663559741224
3	Comparing NP1 to Mrgprd-CreER	Fig2b	stochastic vs Mrgprd-CreER/GCamp	NP1	39		two-tailed Mann-Whitney U test	13	4	8	0.036430499
4	Comparing NP1 to Mrgprd-CreER	Fig2b	stochastic vs Mrgprd-CreER/GCamp	NP1	42		two-tailed Mann-Whitney U test	13	4	4	0.014671644633322923
5	Comparing NP1 to Mrgprd-CreER	Fig2b	stochastic vs Mrgprd-CreER/GCamp	NP1	45		two-tailed Mann-Whitney U test	13	4	8	0.047536931
6	Comparing NP1 to Mrgprd-CreER	Fig2b	stochastic vs Mrgprd-CreER/GCamp	NP1	50		two-tailed Mann-Whitney U test	13	4	18	0.39547599258868205
0	Comparing NP2b to Mrgprb4-Cre/TdT	Fig2c	stochastic vs Mrgprb4-Cre/GCamp/TdT	NP2b	brush		two-tailed Mann-Whitney U test	12	3	20	0.7965689644429205
1	Comparing NP2b to Mrgprb4-Cre/TdT	Fig2c	stochastic vs Mrgprb4-Cre/GCamp/TdT	NP2b	pinch		two-tailed Mann-Whitney U test	12	3	16	0.8270662613117976
2	Comparing NP2b to Mrgprb4-Cre/TdT	Fig2c	stochastic vs Mrgprb4-Cre/GCamp/TdT	NP2b	37		two-tailed Mann-Whitney U test	12	3	18	1
3	Comparing NP2b to Mrgprb4-Cre/TdT	Fig2c	stochastic vs Mrgprb4-Cre/GCamp/TdT	NP2b	39		two-tailed Mann-Whitney U test	12	3	20	0.7963166421257543
4	Comparing NP2b to Mrgprb4-Cre/TdT	Fig2c	stochastic vs Mrgprb4-Cre/GCamp/TdT	NP2b	42		two-tailed Mann-Whitney U test	12	3	13	0.5075444093748477
5	Comparing NP2b to Mrgprb4-Cre/TdT	Fig2c	stochastic vs Mrgprb4-Cre/GCamp/TdT	NP2b	45		two-tailed Mann-Whitney U test	12	3	18	1
6	Comparing NP2b to Mrgprb4-Cre/TdT	Fig2c	stochastic vs Mrgprb4-Cre/GCamp/TdT	NP2b	50		two-tailed Mann-Whitney U test	12	3	16	0.8278347451395636
0	Noise induction wt	Fig3c	trpv1 +/+	cLTMRs			two-tailed paired Student's t-test	197		-2.886274366	0.004335446	0.025732358983605253
1	Noise induction wt	Fig3c	trpv1 +/+	Ab-LTMRs			two-tailed paired Student's t-test	51		-1.494735481	0.14126846123938355	0.3037056750743296
2	Noise induction wt	Fig3c	trpv1 +/+	Ad-LTMRs			two-tailed paired Student's t-test	71		-1.503599769	0.13718298505405235	0.3037056750743296
3	Noise induction wt	Fig3c	trpv1 +/+	Ad-Noc			two-tailed paired Student's t-test	129		-2.620847028	0.009832982	0.048207497
4	Noise induction wt	Fig3c	trpv1 +/+	PEP			two-tailed paired Student's t-test	117		-6.451578286	2.659785060668679e-09	2.127828028726465e-08
5	Noise induction wt	Fig3c	trpv1 +/+	NP3			two-tailed paired Student's t-test	108		-8.917544078	1.42575826424005e-14	1.283182437815972e-13
6	Noise induction wt	Fig3c	trpv1 +/+	NP2a			two-tailed paired Student's t-test	44		-5.262553775	4.26624965530565e-06	2.9863365371248724e-05
7	Noise induction wt	Fig3c	trpv1 +/+	NP2b			two-tailed paired Student's t-test	84		-1.63617371	0.10558990704770592	0.3037056750743296
8	Noise induction wt	Fig3c	trpv1 +/+	NP1			two-tailed paired Student's t-test	229		-1.721471165	0.086521744	0.3037056750743296
0	Heat sensitization AUC wt	Fig3d	trpv1 +/+	cLTMRs	combined		two-tailed paired Student's t-test	197		-1.407500853	0.16086284077030516	0.2958488279999178
1	Heat sensitization AUC wt	Fig3d	trpv1 +/+	Ab-LTMRs	combined		two-tailed paired Student's t-test	51		-1.355179356	0.18145137696852962	0.2958488279999178
2	Heat sensitization AUC wt	Fig3d	trpv1 +/+	Ad-LTMRs	combined		two-tailed paired Student's t-test	71		-1.817570746	0.07340933	0.20445679835689254
3	Heat sensitization AUC wt	Fig3d	trpv1 +/+	Ad-Noc	combined		two-tailed paired Student's t-test	129		-3.424341675	0.000828496	0.004960694
4	Heat sensitization AUC wt	Fig3d	trpv1 +/+	PEP	combined		two-tailed paired Student's t-test	117		-5.890488362	3.84134686598159e-08	3.457211648169432e-07
5	Heat sensitization AUC wt	Fig3d	trpv1 +/+	NP3	combined		two-tailed paired Student's t-test	108		-4.066060788	9.158234170101689e-05	0.0006409
6	Heat sensitization AUC wt	Fig3d	trpv1 +/+	NP2a	combined		two-tailed paired Student's t-test	44		-3.143267479	0.003024616	0.012195923220143238
7	Heat sensitization AUC wt	Fig3d	trpv1 +/+	NP2b	combined		two-tailed paired Student's t-test	84		-3.12483304	0.002451172	0.012195923220143238
8	Heat sensitization AUC wt	Fig3d	trpv1 +/+	NP1	combined		two-tailed paired Student's t-test	229		-5.403349714	1.6432695405091682e-07	1.314614876313844e-06
0	Heat sensitization AUC trpv1 ko	Fig3e	trpv1 -/-	cLTMRs	combined		two-tailed paired Student's t-test	138		-0.962455666	0.3375164563996266	0.7137674358642709
1	Heat sensitization AUC trpv1 ko	Fig3e	trpv1 -/-	Ab-LTMRs	combined		two-tailed paired Student's t-test	32		-1.600026895	0.11973609657407505	0.5347596649136458
2	Heat sensitization AUC trpv1 ko	Fig3e	trpv1 -/-	Ad-LTMRs	combined		two-tailed paired Student's t-test	44			1	1
3	Heat sensitization AUC trpv1 ko	Fig3e	trpv1 -/-	Ad-Noc	combined		two-tailed paired Student's t-test	84		-0.073017837	0.9419676008976481	0.9966322406544253
4	Heat sensitization AUC trpv1 ko	Fig3e	trpv1 -/-	PEP	combined		two-tailed paired Student's t-test	49		-3.063214799	0.003584766	0.024825109162554534
5	Heat sensitization AUC trpv1 ko	Fig3e	trpv1 -/-	NP3	combined		two-tailed paired Student's t-test	59		-3.564003104	0.000738829	0.006629847
6	Heat sensitization AUC trpv1 ko	Fig3e	trpv1 -/-	NP2a	combined		two-tailed paired Student's t-test	42		-3.140996784	0.003121238	0.024698822248583833
7	Heat sensitization AUC trpv1 ko	Fig3e	trpv1 -/-	NP2b	combined		two-tailed paired Student's t-test	73		-1.115000231	0.26855822566726245	0.7137674358642709
8	Heat sensitization AUC trpv1 ko	Fig3e	trpv1 -/-	NP1	combined		two-tailed paired Student's t-test	148		1.3218089542480105	0.18828508897646098	0.6476148327029067
0	Noise after PGE2 trpv1 ko vs control	Fig3f	trpv1 -/- vs trpv1 +/+	cLTMRs			two-tailed Welch's t-test	138	197	-1.389995805	0.1663022972307785	0.7117938278020572
1	Noise after PGE2 trpv1 ko vs control	Fig3f	trpv1 -/- vs trpv1 +/+	Ab-LTMRs			two-tailed Welch's t-test	32	51	-1.170743974	0.24995137668729986	0.7343759044915757
2	Noise after PGE2 trpv1 ko vs control	Fig3f	trpv1 -/- vs trpv1 +/+	Ad-LTMRs			two-tailed Welch's t-test	44	71	1.2024248585843362	0.23289733115773786	0.7343759044915757
3	Noise after PGE2 trpv1 ko vs control	Fig3f	trpv1 -/- vs trpv1 +/+	Ad-Noc			two-tailed Welch's t-test	84	129	0.8445001843929036	0.3994028200481998	0.7833544035160765
4	Noise after PGE2 trpv1 ko vs control	Fig3f	trpv1 -/- vs trpv1 +/+	PEP			two-tailed Welch's t-test	49	117	0.48818394166377826	0.6263126731255222	0.8603577817334072
5	Noise after PGE2 trpv1 ko vs control	Fig3f	trpv1 -/- vs trpv1 +/+	NP3			two-tailed Welch's t-test	59	108	1.4023411772906902	0.16282788551985597	0.7117938278020572
6	Noise after PGE2 trpv1 ko vs control	Fig3f	trpv1 -/- vs trpv1 +/+	NP2a			two-tailed Welch's t-test	42	44	-1.748085174	0.084110519	0.5464891951706846
7	Noise after PGE2 trpv1 ko vs control	Fig3f	trpv1 -/- vs trpv1 +/+	NP2b			two-tailed Welch's t-test	73	84	0.3281021229585806	0.7433325505930135	0.8603577817334072
8	Noise after PGE2 trpv1 ko vs control	Fig3f	trpv1 -/- vs trpv1 +/+	NP1			two-tailed Welch's t-test	148	229	-1.563524036	0.11911474226376446	0.6374609983457825
0	fraction of bona fide brush cells	Fig4b	wt	cLTMRs			two-sided Wilcoxon signed rank test	8		14.5	0.6240645324651697	0.99749831
1	fraction of bona fide brush cells	Fig4b	wt	Ab-LTMRs			two-sided Wilcoxon signed rank test	8		8.5	0.18289327757982765	0.8376287808759246
2	fraction of bona fide brush cells	Fig4b	wt	Ad-LTMRs			two-sided Wilcoxon signed rank test	8		18	1	1
3	fraction of bona fide brush cells	Fig4b	wt	Ad-Noc			two-sided Wilcoxon signed rank test	8		14	0.5464935954065819	0.99749831
4	fraction of bona fide brush cells	Fig4b	wt	PEP			two-sided Wilcoxon signed rank test	8		18	1	1
5	fraction of bona fide brush cells	Fig4b	wt	NP3			two-sided Wilcoxon signed rank test	8		14	0.5464935954065819	0.99749831
6	fraction of bona fide brush cells	Fig4b	wt	NP2a			two-sided Wilcoxon signed rank test	8		10.5	0.5270892568655381	0.99749831
7	fraction of bona fide brush cells	Fig4b	wt	NP2b			two-sided Wilcoxon signed rank test	8		18	1	1
8	fraction of bona fide brush cells	Fig4b	wt	NP1			two-sided Wilcoxon signed rank test	8		17.5	0.9416269114492879	0.9999883895062059
0	Brush before vs after PGE2	Fig4c	wt	cLTMRs			two-tailed paired Student's t-test	185		5.575077002638459	8.70720773856004e-08	6.965764068015336e-07
1	Brush before vs after PGE2	Fig4c	wt	Ab-LTMRs			two-tailed paired Student's t-test	67		-1.333600801	0.1869190380209138	0.1919273177200241
2	Brush before vs after PGE2	Fig4c	wt	Ad-LTMRs			two-tailed paired Student's t-test	87		-1.702575852	0.092259491	0.1919273177200241
3	Brush before vs after PGE2	Fig4c	wt	Ad-Noc			two-tailed paired Student's t-test	137		-4.343516465	2.721422264142425e-05	0.000190484
4	Brush before vs after PGE2	Fig4c	wt	PEP			two-tailed paired Student's t-test	53		-1.859831812	0.068570172	0.1919273177200241
5	Brush before vs after PGE2	Fig4c	wt	NP3			two-tailed paired Student's t-test	88		-6.817115734	1.163549155919822e-09	1.0471942354539918e-08
6	Brush before vs after PGE2	Fig4c	wt	NP2a			two-tailed paired Student's t-test	44		-4.430040907	6.382440980985877e-05	0.000382885
7	Brush before vs after PGE2	Fig4c	wt	NP2b			two-tailed paired Student's t-test	93		-1.975116808	0.051252347790901424	0.18978019145964278
8	Brush before vs after PGE2	Fig4c	wt	NP1			two-tailed paired Student's t-test	165		-2.278030838	0.024015670664214443	0.1144476846842616
0	no stimulation vs brush after PGE2	Fig4c	wt	cLTMRs			two-tailed paired Student's t-test	185		-9.816968774	1.4723446774786994e-18	1.3251102097308295e-17
1	no stimulation vs brush after PGE2	Fig4c	wt	Ab-LTMRs			two-tailed paired Student's t-test	67		-2.86137675	0.005644589	0.033393192
2	no stimulation vs brush after PGE2	Fig4c	wt	Ad-LTMRs			two-tailed paired Student's t-test	87		-7.625248053	3.0107811138706534e-11	2.4086248908427085e-10
3	no stimulation vs brush after PGE2	Fig4c	wt	Ad-Noc			two-tailed paired Student's t-test	137		-2.638805753	0.009290685	0.045598240272268754
4	no stimulation vs brush after PGE2	Fig4c	wt	PEP			two-tailed paired Student's t-test	53		-0.609185872	0.5450537387480128	0.7930238993728386
5	no stimulation vs brush after PGE2	Fig4c	wt	NP3			two-tailed paired Student's t-test	88		1.343570746409307	0.18258114911321777	0.4538223218540201
6	no stimulation vs brush after PGE2	Fig4c	wt	NP2a			two-tailed paired Student's t-test	44		-1.637240937	0.10887893939775052	0.36941036013805467
7	no stimulation vs brush after PGE2	Fig4c	wt	NP2b			two-tailed paired Student's t-test	93		0.3384875201982772	0.735767108	0.7930238993728386
8	no stimulation vs brush after PGE2	Fig4c	wt	NP1			two-tailed paired Student's t-test	165		-6.016760384	1.1245399939276039e-08	7.871779691929291e-08
0	no stimulation vs brush before PGE2	Fig4c	wt	cLTMRs			two-tailed paired Student's t-test	185		-10.58169197	9.647375437593028e-21	8.682637893833725e-20
1	no stimulation vs brush before PGE2	Fig4c	wt	Ab-LTMRs			two-tailed paired Student's t-test	67		-5.490474974	6.881260008243482e-07	4.8168720619165885e-06
2	no stimulation vs brush before PGE2	Fig4c	wt	Ad-LTMRs			two-tailed paired Student's t-test	87		-8.346893382	1.0487126513334172e-12	8.389701210636543e-12
3	no stimulation vs brush before PGE2	Fig4c	wt	Ad-Noc			two-tailed paired Student's t-test	137		3.2453724967618824	0.001476661	0.005893575
4	no stimulation vs brush before PGE2	Fig4c	wt	PEP			two-tailed paired Student's t-test	53		-0.018948367	0.984954815	0.9887704806628619
5	no stimulation vs brush before PGE2	Fig4c	wt	NP3			two-tailed paired Student's t-test	88		4.196471584128412	6.515385200887455e-05	0.000390859
6	no stimulation vs brush before PGE2	Fig4c	wt	NP2a			two-tailed paired Student's t-test	44		0.13399645925767908	0.8940305735736098	0.9887704806628619
7	no stimulation vs brush before PGE2	Fig4c	wt	NP2b			two-tailed paired Student's t-test	93		1.786603307679935	0.077295562	0.21442468409727442
8	no stimulation vs brush before PGE2	Fig4c	wt	NP1			two-tailed paired Student's t-test	165		-3.95386973	0.000114142	0.00057058
0	ongoing activity before vs after PGE2	Fig4c	wt	cLTMRs			two-tailed paired Student's t-test	185		-3.929786779	0.000120216	0.000961323
1	ongoing activity before vs after PGE2	Fig4c	wt	Ab-LTMRs			two-tailed paired Student's t-test	67		-1.1856602	0.2400077502157047	0.5610374294368234
2	ongoing activity before vs after PGE2	Fig4c	wt	Ad-LTMRs			two-tailed paired Student's t-test	87		-1.626845598	0.10742864528005415	0.36529520441880314
3	ongoing activity before vs after PGE2	Fig4c	wt	Ad-Noc			two-tailed paired Student's t-test	137		0.3187448977836029	0.7504089670350808	0.9162029534601056
4	ongoing activity before vs after PGE2	Fig4c	wt	PEP			two-tailed paired Student's t-test	53		-2.107786793	0.039888429	0.21669622063010618
5	ongoing activity before vs after PGE2	Fig4c	wt	NP3			two-tailed paired Student's t-test	88		-5.037970248	2.5267342011067695e-06	2.2740377973429952e-05
6	ongoing activity before vs after PGE2	Fig4c	wt	NP2a			two-tailed paired Student's t-test	44		-3.518189456	0.001040041	0.007257609
7	ongoing activity before vs after PGE2	Fig4c	wt	NP2b			two-tailed paired Student's t-test	93		-2.045527055	0.043658326	0.21669622063010618
8	ongoing activity before vs after PGE2	Fig4c	wt	NP1			two-tailed paired Student's t-test	165		-0.37179852	0.7105228048016659	0.9162029534601056
0	PGE2 von-Frey allodynia in Trpv1Cre/LSL-Tetanus vs control littermates	Fig5a	Trpv1Cre/LSL-Tetanus vs control littermates			15	one-tailed Mann Whitney U test	6	7	0	0.001116828
1	PGE2 von-Frey allodynia in Trpv1Cre/LSL-Tetanus vs control littermates	Fig5a	Trpv1Cre/LSL-Tetanus vs control littermates			30	one-tailed Mann Whitney U test	6	7	0.5	0.001601219
2	PGE2 von-Frey allodynia in Trpv1Cre/LSL-Tetanus vs control littermates	Fig5a	Trpv1Cre/LSL-Tetanus vs control littermates			45	one-tailed Mann Whitney U test	6	7	6.5	0.018970198004169422
3	PGE2 von-Frey allodynia in Trpv1Cre/LSL-Tetanus vs control littermates	Fig5a	Trpv1Cre/LSL-Tetanus vs control littermates			60	one-tailed Mann Whitney U test	6	7	5	0.012069232
4	PGE2 von-Frey allodynia in Trpv1Cre/LSL-Tetanus vs control littermates	Fig5a	Trpv1Cre/LSL-Tetanus vs control littermates			120	one-tailed Mann Whitney U test	6	7	21.5	0.5622113636405213
0	Noise induction by LY in DRG	Fig5c	sstCre/GCamp	brush			two-tailed paired Student's t-test	17		1.1272274672136444	0.2762680529991394	0.2762680529991394
1	Noise induction by LY in DRG	Fig5c	sstCre/GCamp	non-brush			two-tailed paired Student's t-test	183		-7.797511518	4.718986683644609e-13	9.437973367286993e-13
0	LY von-Frey allodynia in Trpv1Cre/LSL-Tetanus vs control littermates	Fig5e	Trpv1Cre/LSL-Tetanus vs control littermates			15	one-tailed Mann Whitney U test	6	7	4.5	0.009702213
1	LY von-Frey allodynia in Trpv1Cre/LSL-Tetanus vs control littermates	Fig5e	Trpv1Cre/LSL-Tetanus vs control littermates			30	one-tailed Mann Whitney U test	6	7	4.5	0.010141959438635183
2	LY von-Frey allodynia in Trpv1Cre/LSL-Tetanus vs control littermates	Fig5e	Trpv1Cre/LSL-Tetanus vs control littermates			45	one-tailed Mann Whitney U test	6	7	0	0.001470441
3	LY von-Frey allodynia in Trpv1Cre/LSL-Tetanus vs control littermates	Fig5e	Trpv1Cre/LSL-Tetanus vs control littermates			60	one-tailed Mann Whitney U test	6	7	3.5	0.006565209
4	LY von-Frey allodynia in Trpv1Cre/LSL-Tetanus vs control littermates	Fig5e	Trpv1Cre/LSL-Tetanus vs control littermates			120	one-tailed Mann Whitney U test	6	7	11	0.083478691
0	LY von-Frey allodynia vs baseline	Fig5e	control littermates			15	one-tailed Wilcoxon signed rank test	7		28	0.0078125
1	LY von-Frey allodynia vs baseline	Fig5e	control littermates			30	one-tailed Wilcoxon signed rank test	7		28	0.0078125
2	LY von-Frey allodynia vs baseline	Fig5e	control littermates			45	one-tailed Wilcoxon signed rank test	7		28	0.0078125
3	LY von-Frey allodynia vs baseline	Fig5e	control littermates			60	one-tailed Wilcoxon signed rank test	7		21	0.013428347753762199
4	LY von-Frey allodynia vs baseline	Fig5e	control littermates			120	one-tailed Wilcoxon signed rank test	7		24	0.0546875
2	LY + SalB von-Frey allodynia vs baseline	Fig5f	trpv1KORD				one-tailed Wilcoxon signed rank test	7		12	0.11140049559056725
0	LY von-Frey allodynia vs baseline	Fig5f	trpv1KORD				one-tailed Wilcoxon signed rank test	7		28	0.0078125
1	inhibition of LY von-Frey allodynia by SalB	Fig5f	trpv1KORD				one-tailed Wilcoxon signed rank test	7		0	0.013853924679039932
0	Comparison acutely naired vs naired early	FigE10	trpv1 +/+	cLTMRs	pinch1		two-tailed Welch's t-test	197	360	-3.895386565	0.000117565	0.00105759
1	Comparison acutely naired vs naired early	FigE10	trpv1 +/+	Ab-LTMRs	pinch1		two-tailed Welch's t-test	51	138	0.35762129690931743	0.7215069350095181	0.9297238018462238
2	Comparison acutely naired vs naired early	FigE10	trpv1 +/+	Ad-LTMRs	pinch1		two-tailed Welch's t-test	71	202	-0.544177507	0.5873301378525071	0.9297238018462238
3	Comparison acutely naired vs naired early	FigE10	trpv1 +/+	Ad-Noc	pinch1		two-tailed Welch's t-test	119	173	0.47194718961129006	0.6373906525493549	0.9297238018462238
4	Comparison acutely naired vs naired early	FigE10	trpv1 +/+	PEP	pinch1		two-tailed Welch's t-test	99	108	-3.349039989	0.001097552	0.008746763
5	Comparison acutely naired vs naired early	FigE10	trpv1 +/+	NP3	pinch1		two-tailed Welch's t-test	99	114	0.8963335994996721	0.3711962398832911	0.9016949903519099
6	Comparison acutely naired vs naired early	FigE10	trpv1 +/+	NP2a	pinch1		two-tailed Welch's t-test	43	37	-1.311113614	0.19369905767459145	0.7252213381878138
7	Comparison acutely naired vs naired early	FigE10	trpv1 +/+	NP2b	pinch1		two-tailed Welch's t-test	83	78	-1.689789249	0.093118877	0.4955100339969696
8	Comparison acutely naired vs naired early	FigE10	trpv1 +/+	NP1	pinch1		two-tailed Welch's t-test	221	378	0.7066847241422018	0.48006941476813825	0.9269228732701807
0	Comparison acutely naired vs naired early	FigE10	trpv1 +/+	cLTMRs	heat37		two-tailed Welch's t-test	197	360	1	0.3179840514368757	0.8993607983239437
1	Comparison acutely naired vs naired early	FigE10	trpv1 +/+	Ab-LTMRs	heat37		two-tailed Welch's t-test	51	138	0.9999999999999999	0.319073491	0.8993607983239437
2	Comparison acutely naired vs naired early	FigE10	trpv1 +/+	Ad-LTMRs	heat37		two-tailed Welch's t-test	71	202		1	1
3	Comparison acutely naired vs naired early	FigE10	trpv1 +/+	Ad-Noc	heat37		two-tailed Welch's t-test	119	173	1.150039612	0.2517240368397023	0.8686492483523066
4	Comparison acutely naired vs naired early	FigE10	trpv1 +/+	PEP	heat37		two-tailed Welch's t-test	99	108	-0.306318871	0.7599081550253671	0.9860259383930275
5	Comparison acutely naired vs naired early	FigE10	trpv1 +/+	NP3	heat37		two-tailed Welch's t-test	99	114	0.30708347703977174	0.7591347113569675	0.9860259383930275
6	Comparison acutely naired vs naired early	FigE10	trpv1 +/+	NP2a	heat37		two-tailed Welch's t-test	43	37	1.811032223428442	0.074215231	0.5004369773074112
7	Comparison acutely naired vs naired early	FigE10	trpv1 +/+	NP2b	heat37		two-tailed Welch's t-test	83	78	-1.422156867	0.15861248674291628	0.7488295751967475
8	Comparison acutely naired vs naired early	FigE10	trpv1 +/+	NP1	heat37		two-tailed Welch's t-test	221	378	-0.94913248	0.34336837067189474	0.8993607983239437
0	Comparison acutely naired vs naired early	FigE10	trpv1 +/+	cLTMRs	heat39		two-tailed Welch's t-test	197	360	1.4050423340053397	0.16087339394114716	0.7070507166439499
1	Comparison acutely naired vs naired early	FigE10	trpv1 +/+	Ab-LTMRs	heat39		two-tailed Welch's t-test	51	138	0.9999999999999999	0.319073491	0.853009802
2	Comparison acutely naired vs naired early	FigE10	trpv1 +/+	Ad-LTMRs	heat39		two-tailed Welch's t-test	71	202	1.0000000000000002	0.3185128437666789	0.853009802
3	Comparison acutely naired vs naired early	FigE10	trpv1 +/+	Ad-Noc	heat39		two-tailed Welch's t-test	119	173	0.8168746861179254	0.41473882096477466	0.853009802
4	Comparison acutely naired vs naired early	FigE10	trpv1 +/+	PEP	heat39		two-tailed Welch's t-test	99	108	-0.973162787	0.3321672907548786	0.853009802
5	Comparison acutely naired vs naired early	FigE10	trpv1 +/+	NP3	heat39		two-tailed Welch's t-test	99	114	-2.071053333	0.039896435457892364	0.30679332051912167
6	Comparison acutely naired vs naired early	FigE10	trpv1 +/+	NP2a	heat39		two-tailed Welch's t-test	43	37	1.8482622636904429	0.069195906	0.43653586677651013
7	Comparison acutely naired vs naired early	FigE10	trpv1 +/+	NP2b	heat39		two-tailed Welch's t-test	83	78	-1.123661669	0.26429619389467335	0.8414310987083995
8	Comparison acutely naired vs naired early	FigE10	trpv1 +/+	NP1	heat39		two-tailed Welch's t-test	221	378	-0.796661084	0.4263490301918561	0.853009802
0	Comparison acutely naired vs naired early	FigE10	trpv1 +/+	cLTMRs	heat42		two-tailed Welch's t-test	197	360	1.2510678408790803	0.21168730093941196	0.8108137106333058
1	Comparison acutely naired vs naired early	FigE10	trpv1 +/+	Ab-LTMRs	heat42		two-tailed Welch's t-test	51	138		1	1
2	Comparison acutely naired vs naired early	FigE10	trpv1 +/+	Ad-LTMRs	heat42		two-tailed Welch's t-test	71	202		1	1
3	Comparison acutely naired vs naired early	FigE10	trpv1 +/+	Ad-Noc	heat42		two-tailed Welch's t-test	119	173	1.0986362269731806	0.2730587138947062	0.8524307024461392
4	Comparison acutely naired vs naired early	FigE10	trpv1 +/+	PEP	heat42		two-tailed Welch's t-test	99	108	-0.395545546	0.6930178335045214	0.9955055724992626
5	Comparison acutely naired vs naired early	FigE10	trpv1 +/+	NP3	heat42		two-tailed Welch's t-test	99	114	-1.396545441	0.16431503890779064	0.8012151509064674
6	Comparison acutely naired vs naired early	FigE10	trpv1 +/+	NP2a	heat42		two-tailed Welch's t-test	43	37	-0.425938567	0.6714115431574963	0.9955055724992626
7	Comparison acutely naired vs naired early	FigE10	trpv1 +/+	NP2b	heat42		two-tailed Welch's t-test	83	78	-1.378131796	0.17162828095878443	0.8012151509064674
8	Comparison acutely naired vs naired early	FigE10	trpv1 +/+	NP1	heat42		two-tailed Welch's t-test	221	378	0.43935715393543817	0.660738267	0.9955055724992626
0	Comparison acutely naired vs naired early	FigE10	trpv1 +/+	cLTMRs	heat45		two-tailed Welch's t-test	197	360	0.9586154707975401	0.3383134768011804	0.9429400186597595
1	Comparison acutely naired vs naired early	FigE10	trpv1 +/+	Ab-LTMRs	heat45		two-tailed Welch's t-test	51	138	-0.300008375	0.7648327519188878	0.9869943964492794
2	Comparison acutely naired vs naired early	FigE10	trpv1 +/+	Ad-LTMRs	heat45		two-tailed Welch's t-test	71	202		1	1
3	Comparison acutely naired vs naired early	FigE10	trpv1 +/+	Ad-Noc	heat45		two-tailed Welch's t-test	119	173	0.7608754216841894	0.44739629151269056	0.9484689519225705
4	Comparison acutely naired vs naired early	FigE10	trpv1 +/+	PEP	heat45		two-tailed Welch's t-test	99	108	-0.725635838	0.46907073128473586	0.9484689519225705
5	Comparison acutely naired vs naired early	FigE10	trpv1 +/+	NP3	heat45		two-tailed Welch's t-test	99	114	-1.748225804	0.082404769	0.4974153924457706
6	Comparison acutely naired vs naired early	FigE10	trpv1 +/+	NP2a	heat45		two-tailed Welch's t-test	43	37	0.9704124972802086	0.33574766561465585	0.9429400186597595
7	Comparison acutely naired vs naired early	FigE10	trpv1 +/+	NP2b	heat45		two-tailed Welch's t-test	83	78	0.021054007259114417	0.9832364424582255	0.9997189831385436
8	Comparison acutely naired vs naired early	FigE10	trpv1 +/+	NP1	heat45		two-tailed Welch's t-test	221	378	1.9255259922829575	0.054688327	0.39719730508158985
0	Comparison acutely naired vs naired early	FigE10	trpv1 +/+	cLTMRs	heat50		two-tailed Welch's t-test	197	360	1.2507896044281142	0.21170557286009253	0.7600444839098583
1	Comparison acutely naired vs naired early	FigE10	trpv1 +/+	Ab-LTMRs	heat50		two-tailed Welch's t-test	51	138	0.46430777556502384	0.6429930926668073	0.8413359246312986
2	Comparison acutely naired vs naired early	FigE10	trpv1 +/+	Ad-LTMRs	heat50		two-tailed Welch's t-test	71	202	-0.772589146	0.44131811470595794	0.8256211657291773
3	Comparison acutely naired vs naired early	FigE10	trpv1 +/+	Ad-Noc	heat50		two-tailed Welch's t-test	119	173	0.5226969344849489	0.6016734061492989	0.8413359246312986
4	Comparison acutely naired vs naired early	FigE10	trpv1 +/+	PEP	heat50		two-tailed Welch's t-test	99	108	1.1463817853664642	0.25308313347694067	0.7675329883012276
5	Comparison acutely naired vs naired early	FigE10	trpv1 +/+	NP3	heat50		two-tailed Welch's t-test	99	114	-1.069274437	0.28662028134548345	0.7675329883012276
6	Comparison acutely naired vs naired early	FigE10	trpv1 +/+	NP2a	heat50		two-tailed Welch's t-test	43	37	1.7287385619042648	0.088662679	0.477899524
7	Comparison acutely naired vs naired early	FigE10	trpv1 +/+	NP2b	heat50		two-tailed Welch's t-test	83	78	2.8480321889446243	0.005346327	0.041978783375379615
8	Comparison acutely naired vs naired early	FigE10	trpv1 +/+	NP1	heat50		two-tailed Welch's t-test	221	378	4.120779067618686	4.4641354354507375e-05	0.0004017
0	Difference between heat-induced and ongoing activity (AUC) before vs after PGE2	FigE5a	trpv1 +/+	cLTMRs	45		two-tailed paired Student's t-test	197		0.4892455479168745	0.6252149216103873	0.923349944
1	Difference between heat-induced and ongoing activity (AUC) before vs after PGE2	FigE5a	trpv1 +/+	Ab-LTMRs	45		two-tailed paired Student's t-test	51		0.5640917636843137	0.5752133831736104	0.923349944
2	Difference between heat-induced and ongoing activity (AUC) before vs after PGE2	FigE5a	trpv1 +/+	Ad-LTMRs	45		two-tailed paired Student's t-test	71		-1.551515886	0.12528785738533949	0.4145893466490184
3	Difference between heat-induced and ongoing activity (AUC) before vs after PGE2	FigE5a	trpv1 +/+	Ad-Noc	45		two-tailed paired Student's t-test	129		-0.532662391	0.5951908107767192	0.923349944
4	Difference between heat-induced and ongoing activity (AUC) before vs after PGE2	FigE5a	trpv1 +/+	PEP	45		two-tailed paired Student's t-test	117		-6.029946843	1.99918562298487e-08	1.799266916803636e-07
5	Difference between heat-induced and ongoing activity (AUC) before vs after PGE2	FigE5a	trpv1 +/+	NP3	45		two-tailed paired Student's t-test	108		-2.61262524	0.010276989987291693	0.069758585
6	Difference between heat-induced and ongoing activity (AUC) before vs after PGE2	FigE5a	trpv1 +/+	NP2a	45		two-tailed paired Student's t-test	44		-3.787099934	0.000468436	0.003741349
7	Difference between heat-induced and ongoing activity (AUC) before vs after PGE2	FigE5a	trpv1 +/+	NP2b	45		two-tailed paired Student's t-test	84		-2.092386044	0.039458817	0.18232645214331764
8	Difference between heat-induced and ongoing activity (AUC) before vs after PGE2	FigE5a	trpv1 +/+	NP1	45		two-tailed paired Student's t-test	229		-2.255047648	0.025079875	0.14135387696921514
0	Heat sensitization AUC wt	FigE5b	trpv1 +/+	cLTMRs	37		two-tailed paired Student's t-test	197		-1.152924859	0.2503453488294112	0.7290415333821534
1	Heat sensitization AUC wt	FigE5b	trpv1 +/+	Ab-LTMRs	37		two-tailed paired Student's t-test	51			1	1
2	Heat sensitization AUC wt	FigE5b	trpv1 +/+	Ad-LTMRs	37		two-tailed paired Student's t-test	71		-1	0.3207548577754735	0.7290415333821534
3	Heat sensitization AUC wt	FigE5b	trpv1 +/+	Ad-Noc	37		two-tailed paired Student's t-test	129		-2.311515237	0.022402434707910035	0.1271076894614691
4	Heat sensitization AUC wt	FigE5b	trpv1 +/+	PEP	37		two-tailed paired Student's t-test	117		-3.992137819	0.000115193	0.000839579
5	Heat sensitization AUC wt	FigE5b	trpv1 +/+	NP3	37		two-tailed paired Student's t-test	108		-4.029155391	0.000104986	0.000839579
6	Heat sensitization AUC wt	FigE5b	trpv1 +/+	NP2a	37		two-tailed paired Student's t-test	44		-4.377856352	7.531827756594016e-05	0.00067766
7	Heat sensitization AUC wt	FigE5b	trpv1 +/+	NP2b	37		two-tailed paired Student's t-test	84		-1.15203953	0.2526123363911896	0.7290415333821534
8	Heat sensitization AUC wt	FigE5b	trpv1 +/+	NP1	37		two-tailed paired Student's t-test	229		-1.203993028	0.2298407334998067	0.7290415333821534
0	Heat sensitization AUC wt	FigE5b	trpv1 +/+	cLTMRs	39		two-tailed paired Student's t-test	197		-1.593525287	0.11265373962325612	0.44986963518939616
1	Heat sensitization AUC wt	FigE5b	trpv1 +/+	Ab-LTMRs	39		two-tailed paired Student's t-test	51			1	1
2	Heat sensitization AUC wt	FigE5b	trpv1 +/+	Ad-LTMRs	39		two-tailed paired Student's t-test	71		-1	0.3207548577754732	0.6866139767233294
3	Heat sensitization AUC wt	FigE5b	trpv1 +/+	Ad-Noc	39		two-tailed paired Student's t-test	129		-2.263290971	0.025301601936403594	0.14252490744440768
4	Heat sensitization AUC wt	FigE5b	trpv1 +/+	PEP	39		two-tailed paired Student's t-test	117		-4.905691154	3.064101068471045e-06	2.7576571624903023e-05
5	Heat sensitization AUC wt	FigE5b	trpv1 +/+	NP3	39		two-tailed paired Student's t-test	108		-3.665471182	0.000386101	0.003084634
6	Heat sensitization AUC wt	FigE5b	trpv1 +/+	NP2a	39		two-tailed paired Student's t-test	44		-3.193234517	0.002632142	0.018280141330718206
7	Heat sensitization AUC wt	FigE5b	trpv1 +/+	NP2b	39		two-tailed paired Student's t-test	84		-1.463054912	0.1472290314220975	0.47115350800338673
8	Heat sensitization AUC wt	FigE5b	trpv1 +/+	NP1	39		two-tailed paired Student's t-test	229		-0.55725075	0.5779027580045262	0.8218339182998144
0	Heat sensitization AUC wt	FigE5b	trpv1 +/+	cLTMRs	42		two-tailed paired Student's t-test	197		-1.489925232	0.13785133009007144	0.4475046208676713
1	Heat sensitization AUC wt	FigE5b	trpv1 +/+	Ab-LTMRs	42		two-tailed paired Student's t-test	51		-1	0.3221256451002448	0.4475046208676713
2	Heat sensitization AUC wt	FigE5b	trpv1 +/+	Ad-LTMRs	42		two-tailed paired Student's t-test	71		-1.467470713	0.14672695321066256	0.4475046208676713
3	Heat sensitization AUC wt	FigE5b	trpv1 +/+	Ad-Noc	42		two-tailed paired Student's t-test	129		-2.260366282	0.025487549815821953	0.14350594721569623
4	Heat sensitization AUC wt	FigE5b	trpv1 +/+	PEP	42		two-tailed paired Student's t-test	117		-4.479789868	1.76133428775134e-05	0.000158509
5	Heat sensitization AUC wt	FigE5b	trpv1 +/+	NP3	42		two-tailed paired Student's t-test	108		-2.495116783	0.014119425386455227	0.094746596
6	Heat sensitization AUC wt	FigE5b	trpv1 +/+	NP2a	42		two-tailed paired Student's t-test	44		-3.36829168	0.001604344	0.012762912150804192
7	Heat sensitization AUC wt	FigE5b	trpv1 +/+	NP2b	42		two-tailed paired Student's t-test	84		-1.479009723	0.14292308669963077	0.4475046208676713
8	Heat sensitization AUC wt	FigE5b	trpv1 +/+	NP1	42		two-tailed paired Student's t-test	229		-1.92143537	0.055923645	0.2500443126573813
0	Heat sensitization AUC wt	FigE5b	trpv1 +/+	cLTMRs	45		two-tailed paired Student's t-test	197		-1.30984545	0.19178128127965796	0.3467825027100486
1	Heat sensitization AUC wt	FigE5b	trpv1 +/+	Ab-LTMRs	45		two-tailed paired Student's t-test	51		-1	0.3221256451002446	0.3467825027100486
2	Heat sensitization AUC wt	FigE5b	trpv1 +/+	Ad-LTMRs	45		two-tailed paired Student's t-test	71		-1.649345253	0.10355785761857816	0.2796114615025029
3	Heat sensitization AUC wt	FigE5b	trpv1 +/+	Ad-Noc	45		two-tailed paired Student's t-test	129		-2.283346885	0.024058180166796127	0.11464052133237117
4	Heat sensitization AUC wt	FigE5b	trpv1 +/+	PEP	45		two-tailed paired Student's t-test	117		-5.974240524	2.5973574769565357e-08	2.3376214863953257e-07
5	Heat sensitization AUC wt	FigE5b	trpv1 +/+	NP3	45		two-tailed paired Student's t-test	108		-2.835794633	0.005467462	0.032359627965971804
6	Heat sensitization AUC wt	FigE5b	trpv1 +/+	NP2a	45		two-tailed paired Student's t-test	44		-4.174783909	0.000142627	0.001140449
7	Heat sensitization AUC wt	FigE5b	trpv1 +/+	NP2b	45		two-tailed paired Student's t-test	84		-1.973221412	0.051798314	0.1916435768051538
8	Heat sensitization AUC wt	FigE5b	trpv1 +/+	NP1	45		two-tailed paired Student's t-test	229		-3.043783552	0.002610464	0.018130767097508993
0	Heat sensitization AUC wt	FigE5b	trpv1 +/+	cLTMRs	50		two-tailed paired Student's t-test	197		-1.122617054	0.2629734595818677	0.5264838318604718
1	Heat sensitization AUC wt	FigE5b	trpv1 +/+	Ab-LTMRs	50		two-tailed paired Student's t-test	51		-1.418162679	0.1623460903922198	0.5076675296697641
2	Heat sensitization AUC wt	FigE5b	trpv1 +/+	Ad-LTMRs	50		two-tailed paired Student's t-test	71		-1.111155291	0.27030355565749326	0.5264838318604718
3	Heat sensitization AUC wt	FigE5b	trpv1 +/+	Ad-Noc	50		two-tailed paired Student's t-test	129		-2.724364218	0.007343578	0.036182552
4	Heat sensitization AUC wt	FigE5b	trpv1 +/+	PEP	50		two-tailed paired Student's t-test	117		-3.526979993	0.000603111	0.004214146
5	Heat sensitization AUC wt	FigE5b	trpv1 +/+	NP3	50		two-tailed paired Student's t-test	108		-2.907316203	0.00443251	0.026302088042148793
6	Heat sensitization AUC wt	FigE5b	trpv1 +/+	NP2a	50		two-tailed paired Student's t-test	44		-1.243096329	0.22056793032667743	0.5264838318604718
7	Heat sensitization AUC wt	FigE5b	trpv1 +/+	NP2b	50		two-tailed paired Student's t-test	84		-3.944383243	0.000166525	0.00133142
8	Heat sensitization AUC wt	FigE5b	trpv1 +/+	NP1	50		two-tailed paired Student's t-test	229		-5.458381046	1.2506592895466756e-07	1.1255927974986556e-06
0	heat response AUC trpv1 ko vs control before PGE	FigE6c	trpv1 -/- vs trpv1 +/+	cLTMRs	37		one-tailed Welch's t-test	138	197		1	1
1	heat response AUC trpv1 ko vs control before PGE	FigE6c	trpv1 -/- vs trpv1 +/+	Ab-LTMRs	37		one-tailed Welch's t-test	32	51		1	1
2	heat response AUC trpv1 ko vs control before PGE	FigE6c	trpv1 -/- vs trpv1 +/+	Ad-LTMRs	37		one-tailed Welch's t-test	44	71		1	1
3	heat response AUC trpv1 ko vs control before PGE	FigE6c	trpv1 -/- vs trpv1 +/+	Ad-Noc	37		one-tailed Welch's t-test	84	129	-1.386982455	1	1
4	heat response AUC trpv1 ko vs control before PGE	FigE6c	trpv1 -/- vs trpv1 +/+	PEP	37		one-tailed Welch's t-test	49	117	1.0883838026541588	0.13912787413568542	0.6495948162455797
5	heat response AUC trpv1 ko vs control before PGE	FigE6c	trpv1 -/- vs trpv1 +/+	NP3	37		one-tailed Welch's t-test	59	108	2.5910994103960356	0.005444644	0.047948051
6	heat response AUC trpv1 ko vs control before PGE	FigE6c	trpv1 -/- vs trpv1 +/+	NP2a	37		one-tailed Welch's t-test	42	44	0.9995922158374647	0.16044714684486047	0.6498224891782836
7	heat response AUC trpv1 ko vs control before PGE	FigE6c	trpv1 -/- vs trpv1 +/+	NP2b	37		one-tailed Welch's t-test	73	84	-0.637195466	1	1
8	heat response AUC trpv1 ko vs control before PGE	FigE6c	trpv1 -/- vs trpv1 +/+	NP1	37		one-tailed Welch's t-test	148	229	1.5067520668593788	0.066565824	0.42367218236357146
0	heat response AUC trpv1 ko vs control before PGE	FigE6c	trpv1 -/- vs trpv1 +/+	cLTMRs	39		one-tailed Welch's t-test	138	197		1	1
1	heat response AUC trpv1 ko vs control before PGE	FigE6c	trpv1 -/- vs trpv1 +/+	Ab-LTMRs	39		one-tailed Welch's t-test	32	51		1	1
2	heat response AUC trpv1 ko vs control before PGE	FigE6c	trpv1 -/- vs trpv1 +/+	Ad-LTMRs	39		one-tailed Welch's t-test	44	71		1	1
3	heat response AUC trpv1 ko vs control before PGE	FigE6c	trpv1 -/- vs trpv1 +/+	Ad-Noc	39		one-tailed Welch's t-test	84	129	-0.88610771	1	1
4	heat response AUC trpv1 ko vs control before PGE	FigE6c	trpv1 -/- vs trpv1 +/+	PEP	39		one-tailed Welch's t-test	49	117	4.218660243732321	2.3126548263695313e-05	0.00020812
5	heat response AUC trpv1 ko vs control before PGE	FigE6c	trpv1 -/- vs trpv1 +/+	NP3	39		one-tailed Welch's t-test	59	108	3.847759107558685	9.653653675704472e-05	0.000772031
6	heat response AUC trpv1 ko vs control before PGE	FigE6c	trpv1 -/- vs trpv1 +/+	NP2a	39		one-tailed Welch's t-test	42	44	0.3013243198602205	0.3819800065956659	0.9098402652551454
7	heat response AUC trpv1 ko vs control before PGE	FigE6c	trpv1 -/- vs trpv1 +/+	NP2b	39		one-tailed Welch's t-test	73	84	0.49521657575820627	0.3107409146843907	0.9092189148154456
8	heat response AUC trpv1 ko vs control before PGE	FigE6c	trpv1 -/- vs trpv1 +/+	NP1	39		one-tailed Welch's t-test	148	229	0.5533264351375737	0.2901898656701677	0.9092189148154456
0	heat response AUC trpv1 ko vs control before PGE	FigE6c	trpv1 -/- vs trpv1 +/+	cLTMRs	42		one-tailed Welch's t-test	138	197	1.3441328635423577	0.090229579	0.43298979584144076
1	heat response AUC trpv1 ko vs control before PGE	FigE6c	trpv1 -/- vs trpv1 +/+	Ab-LTMRs	42		one-tailed Welch's t-test	32	51		1	1
2	heat response AUC trpv1 ko vs control before PGE	FigE6c	trpv1 -/- vs trpv1 +/+	Ad-LTMRs	42		one-tailed Welch's t-test	44	71		1	1
3	heat response AUC trpv1 ko vs control before PGE	FigE6c	trpv1 -/- vs trpv1 +/+	Ad-Noc	42		one-tailed Welch's t-test	84	129	-0.88760573	1	1
4	heat response AUC trpv1 ko vs control before PGE	FigE6c	trpv1 -/- vs trpv1 +/+	PEP	42		one-tailed Welch's t-test	49	117	3.4436738999553906	0.000395239	0.003157541
5	heat response AUC trpv1 ko vs control before PGE	FigE6c	trpv1 -/- vs trpv1 +/+	NP3	42		one-tailed Welch's t-test	59	108	3.4648344250237146	0.000349455	0.003140699
6	heat response AUC trpv1 ko vs control before PGE	FigE6c	trpv1 -/- vs trpv1 +/+	NP2a	42		one-tailed Welch's t-test	42	44	1.9041855547375266	0.030391491	0.1942970978389312
7	heat response AUC trpv1 ko vs control before PGE	FigE6c	trpv1 -/- vs trpv1 +/+	NP2b	42		one-tailed Welch's t-test	73	84	0.3248746097737236	0.3729379349394275	0.9030489221291192
8	heat response AUC trpv1 ko vs control before PGE	FigE6c	trpv1 -/- vs trpv1 +/+	NP1	42		one-tailed Welch's t-test	148	229	-0.084765037	1	1
0	heat response AUC trpv1 ko vs control before PGE	FigE6c	trpv1 -/- vs trpv1 +/+	cLTMRs	45		one-tailed Welch's t-test	138	197	1.3709365081030467	0.085705353	0.41585984380081603
1	heat response AUC trpv1 ko vs control before PGE	FigE6c	trpv1 -/- vs trpv1 +/+	Ab-LTMRs	45		one-tailed Welch's t-test	32	51	-1.068323246	1	1
2	heat response AUC trpv1 ko vs control before PGE	FigE6c	trpv1 -/- vs trpv1 +/+	Ad-LTMRs	45		one-tailed Welch's t-test	44	71		1	1
3	heat response AUC trpv1 ko vs control before PGE	FigE6c	trpv1 -/- vs trpv1 +/+	Ad-Noc	45		one-tailed Welch's t-test	84	129	1.0254346685095228	0.1535058074715384	0.5653697850565804
4	heat response AUC trpv1 ko vs control before PGE	FigE6c	trpv1 -/- vs trpv1 +/+	PEP	45		one-tailed Welch's t-test	49	117	5.431597029625747	1.4777120745076864e-07	1.3299400809493178e-06
5	heat response AUC trpv1 ko vs control before PGE	FigE6c	trpv1 -/- vs trpv1 +/+	NP3	45		one-tailed Welch's t-test	59	108	3.632702180741398	0.000207238	0.001656703
6	heat response AUC trpv1 ko vs control before PGE	FigE6c	trpv1 -/- vs trpv1 +/+	NP2a	45		one-tailed Welch's t-test	42	44	2.9713397209707093	0.001990357	0.013849583640458856
7	heat response AUC trpv1 ko vs control before PGE	FigE6c	trpv1 -/- vs trpv1 +/+	NP2b	45		one-tailed Welch's t-test	73	84	-0.811363972	1	1
8	heat response AUC trpv1 ko vs control before PGE	FigE6c	trpv1 -/- vs trpv1 +/+	NP1	45		one-tailed Welch's t-test	148	229	-0.118375488	1	1
0	heat response AUC trpv1 ko vs control before PGE	FigE6c	trpv1 -/- vs trpv1 +/+	cLTMRs	50		one-tailed Welch's t-test	138	197	1.2774716382092415	0.10133783202511631	0.41388572973687815
1	heat response AUC trpv1 ko vs control before PGE	FigE6c	trpv1 -/- vs trpv1 +/+	Ab-LTMRs	50		one-tailed Welch's t-test	32	51	-0.934978048	1	1
2	heat response AUC trpv1 ko vs control before PGE	FigE6c	trpv1 -/- vs trpv1 +/+	Ad-LTMRs	50		one-tailed Welch's t-test	44	71	1.7522860233746014	0.04205186	0.22722690766805217
3	heat response AUC trpv1 ko vs control before PGE	FigE6c	trpv1 -/- vs trpv1 +/+	Ad-Noc	50		one-tailed Welch's t-test	84	129	0.34450811914390717	0.36545754725067886	0.7445052097554803
4	heat response AUC trpv1 ko vs control before PGE	FigE6c	trpv1 -/- vs trpv1 +/+	PEP	50		one-tailed Welch's t-test	49	117	7.1216662616805735	3.426418828424261e-11	3.0837769451591823e-10
5	heat response AUC trpv1 ko vs control before PGE	FigE6c	trpv1 -/- vs trpv1 +/+	NP3	50		one-tailed Welch's t-test	59	108	2.574586150053509	0.005460285	0.037601553
6	heat response AUC trpv1 ko vs control before PGE	FigE6c	trpv1 -/- vs trpv1 +/+	NP2a	50		one-tailed Welch's t-test	42	44	4.8541526377551705	4.58442636024591e-06	3.667482241234142e-05
7	heat response AUC trpv1 ko vs control before PGE	FigE6c	trpv1 -/- vs trpv1 +/+	NP2b	50		one-tailed Welch's t-test	73	84	-1.884118598	1	1
8	heat response AUC trpv1 ko vs control before PGE	FigE6c	trpv1 -/- vs trpv1 +/+	NP1	50		one-tailed Welch's t-test	148	229	0.8386786253446956	0.2010919797607637	0.5926317998233127
0	heat response AUC trpv1 ko vs control after PGE	FigE6d	trpv1 -/- vs trpv1 +/+	cLTMRs	37		one-tailed Welch's t-test	138	197	1.1529248587815988	0.12517267441470553	0.4578729073657684
1	heat response AUC trpv1 ko vs control after PGE	FigE6d	trpv1 -/- vs trpv1 +/+	Ab-LTMRs	37		one-tailed Welch's t-test	32	51	-1	1	1
2	heat response AUC trpv1 ko vs control after PGE	FigE6d	trpv1 -/- vs trpv1 +/+	Ad-LTMRs	37		one-tailed Welch's t-test	44	71	0.9999999999999997	0.16037742888773676	0.4578729073657684
3	heat response AUC trpv1 ko vs control after PGE	FigE6d	trpv1 -/- vs trpv1 +/+	Ad-Noc	37		one-tailed Welch's t-test	84	129	1.3035558687438462	0.097008799	0.4578729073657684
4	heat response AUC trpv1 ko vs control after PGE	FigE6d	trpv1 -/- vs trpv1 +/+	PEP	37		one-tailed Welch's t-test	49	117	3.709213706378229	0.000144499	0.001155407
5	heat response AUC trpv1 ko vs control after PGE	FigE6d	trpv1 -/- vs trpv1 +/+	NP3	37		one-tailed Welch's t-test	59	108	4.67015058	4.0767138339321665e-06	3.668982620563613e-05
6	heat response AUC trpv1 ko vs control after PGE	FigE6d	trpv1 -/- vs trpv1 +/+	NP2a	37		one-tailed Welch's t-test	42	44	3.844266464231572	0.000181408	0.001269164
7	heat response AUC trpv1 ko vs control after PGE	FigE6d	trpv1 -/- vs trpv1 +/+	NP2b	37		one-tailed Welch's t-test	73	84	0.7376742706751412	0.23130576532833602	0.4578729073657684
8	heat response AUC trpv1 ko vs control after PGE	FigE6d	trpv1 -/- vs trpv1 +/+	NP1	37		one-tailed Welch's t-test	148	229	1.223417700408606	0.11121322722445529	0.4578729073657684
0	heat response AUC trpv1 ko vs control after PGE	FigE6d	trpv1 -/- vs trpv1 +/+	cLTMRs	39		one-tailed Welch's t-test	138	197	1.224688141768284	0.11096571452809449	0.4779797175870527
1	heat response AUC trpv1 ko vs control after PGE	FigE6d	trpv1 -/- vs trpv1 +/+	Ab-LTMRs	39		one-tailed Welch's t-test	32	51	-1.254425382	1	1
2	heat response AUC trpv1 ko vs control after PGE	FigE6d	trpv1 -/- vs trpv1 +/+	Ad-LTMRs	39		one-tailed Welch's t-test	44	71	1.0000000000000004	0.1603774288877366	0.5030228515393602
3	heat response AUC trpv1 ko vs control after PGE	FigE6d	trpv1 -/- vs trpv1 +/+	Ad-Noc	39		one-tailed Welch's t-test	84	129	1.2711544000562782	0.10267886662952688	0.4779797175870527
4	heat response AUC trpv1 ko vs control after PGE	FigE6d	trpv1 -/- vs trpv1 +/+	PEP	39		one-tailed Welch's t-test	49	117	4.0035081453976495	4.796375393650756e-05	0.000383646
5	heat response AUC trpv1 ko vs control after PGE	FigE6d	trpv1 -/- vs trpv1 +/+	NP3	39		one-tailed Welch's t-test	59	108	4.434950208878313	9.85641263758774e-06	8.870421645939881e-05
6	heat response AUC trpv1 ko vs control after PGE	FigE6d	trpv1 -/- vs trpv1 +/+	NP2a	39		one-tailed Welch's t-test	42	44	1.4450818545890287	0.076412822	0.4267484132733026
7	heat response AUC trpv1 ko vs control after PGE	FigE6d	trpv1 -/- vs trpv1 +/+	NP2b	39		one-tailed Welch's t-test	73	84	0.6364763423314194	0.2629121519113953	0.5995412808610833
8	heat response AUC trpv1 ko vs control after PGE	FigE6d	trpv1 -/- vs trpv1 +/+	NP1	39		one-tailed Welch's t-test	148	229	-0.10158728	1	1
0	heat response AUC trpv1 ko vs control after PGE	FigE6d	trpv1 -/- vs trpv1 +/+	cLTMRs	42		one-tailed Welch's t-test	138	197	1.5063725894598223	0.066780941	0.2921878734885992
1	heat response AUC trpv1 ko vs control after PGE	FigE6d	trpv1 -/- vs trpv1 +/+	Ab-LTMRs	42		one-tailed Welch's t-test	32	51	-1.152624522	1	1
2	heat response AUC trpv1 ko vs control after PGE	FigE6d	trpv1 -/- vs trpv1 +/+	Ad-LTMRs	42		one-tailed Welch's t-test	44	71	1.4674707134918494	0.073363477	0.2921878734885992
3	heat response AUC trpv1 ko vs control after PGE	FigE6d	trpv1 -/- vs trpv1 +/+	Ad-Noc	42		one-tailed Welch's t-test	84	129	1.507108842080046	0.06697577	0.2921878734885992
4	heat response AUC trpv1 ko vs control after PGE	FigE6d	trpv1 -/- vs trpv1 +/+	PEP	42		one-tailed Welch's t-test	49	117	5.410146865915669	1.1860277742730757e-07	1.0674244904476311e-06
5	heat response AUC trpv1 ko vs control after PGE	FigE6d	trpv1 -/- vs trpv1 +/+	NP3	42		one-tailed Welch's t-test	59	108	3.3218420874561554	0.000551669	0.004340732
6	heat response AUC trpv1 ko vs control after PGE	FigE6d	trpv1 -/- vs trpv1 +/+	NP2a	42		one-tailed Welch's t-test	42	44	3.4421958222122595	0.000543625	0.004340732
7	heat response AUC trpv1 ko vs control after PGE	FigE6d	trpv1 -/- vs trpv1 +/+	NP2b	42		one-tailed Welch's t-test	73	84	-0.561468158	1	1
8	heat response AUC trpv1 ko vs control after PGE	FigE6d	trpv1 -/- vs trpv1 +/+	NP1	42		one-tailed Welch's t-test	148	229	2.0256611540596627	0.021850112929216587	0.12414451363695074
0	heat response AUC trpv1 ko vs control after PGE	FigE6d	trpv1 -/- vs trpv1 +/+	cLTMRs	45		one-tailed Welch's t-test	138	197	1.2740973252473178	0.10203609335913642	0.2831312759352377
1	heat response AUC trpv1 ko vs control after PGE	FigE6d	trpv1 -/- vs trpv1 +/+	Ab-LTMRs	45		one-tailed Welch's t-test	32	51	-1.250868343	1	1
2	heat response AUC trpv1 ko vs control after PGE	FigE6d	trpv1 -/- vs trpv1 +/+	Ad-LTMRs	45		one-tailed Welch's t-test	44	71	1.6493452533534547	0.051778929	0.2731285493364632
3	heat response AUC trpv1 ko vs control after PGE	FigE6d	trpv1 -/- vs trpv1 +/+	Ad-Noc	45		one-tailed Welch's t-test	84	129	1.5176987497430907	0.065556859	0.2831312759352377
4	heat response AUC trpv1 ko vs control after PGE	FigE6d	trpv1 -/- vs trpv1 +/+	PEP	45		one-tailed Welch's t-test	49	117	8.218726269153931	7.95228066343801e-14	7.157052597091934e-13
5	heat response AUC trpv1 ko vs control after PGE	FigE6d	trpv1 -/- vs trpv1 +/+	NP3	45		one-tailed Welch's t-test	59	108	1.5278313174451181	0.064404926	0.2831312759352377
6	heat response AUC trpv1 ko vs control after PGE	FigE6d	trpv1 -/- vs trpv1 +/+	NP2a	45		one-tailed Welch's t-test	42	44	3.838789819690516	0.000139739	0.001117366
7	heat response AUC trpv1 ko vs control after PGE	FigE6d	trpv1 -/- vs trpv1 +/+	NP2b	45		one-tailed Welch's t-test	73	84	0.4558729261730932	0.3245779371913871	0.5438050370713582
8	heat response AUC trpv1 ko vs control after PGE	FigE6d	trpv1 -/- vs trpv1 +/+	NP1	45		one-tailed Welch's t-test	148	229	2.602743022453528	0.004832744	0.033342674
0	heat response AUC trpv1 ko vs control after PGE	FigE6d	trpv1 -/- vs trpv1 +/+	cLTMRs	50		one-tailed Welch's t-test	138	197	1.5783471701670004	0.057964013663029786	0.21246480114058286
1	heat response AUC trpv1 ko vs control after PGE	FigE6d	trpv1 -/- vs trpv1 +/+	Ab-LTMRs	50		one-tailed Welch's t-test	32	51	-0.894764186	1	1
2	heat response AUC trpv1 ko vs control after PGE	FigE6d	trpv1 -/- vs trpv1 +/+	Ad-LTMRs	50		one-tailed Welch's t-test	44	71	1.9474360859808135	0.027747219121444837	0.1312476946786276
3	heat response AUC trpv1 ko vs control after PGE	FigE6d	trpv1 -/- vs trpv1 +/+	Ad-Noc	50		one-tailed Welch's t-test	84	129	1.3315242482361664	0.092438782	0.25247144447378755
4	heat response AUC trpv1 ko vs control after PGE	FigE6d	trpv1 -/- vs trpv1 +/+	PEP	50		one-tailed Welch's t-test	49	117	7.236132989994946	8.844647588728885e-12	7.960182829574376e-11
5	heat response AUC trpv1 ko vs control after PGE	FigE6d	trpv1 -/- vs trpv1 +/+	NP3	50		one-tailed Welch's t-test	59	108	3.464955851	0.000339923	0.002037807
6	heat response AUC trpv1 ko vs control after PGE	FigE6d	trpv1 -/- vs trpv1 +/+	NP2a	50		one-tailed Welch's t-test	42	44	4.061234652126073	6.594077879114652e-05	0.000461494
7	heat response AUC trpv1 ko vs control after PGE	FigE6d	trpv1 -/- vs trpv1 +/+	NP2b	50		one-tailed Welch's t-test	73	84	0.6397570229365254	0.2616729467954013	0.45487316250621374
8	heat response AUC trpv1 ko vs control after PGE	FigE6d	trpv1 -/- vs trpv1 +/+	NP1	50		one-tailed Welch's t-test	148	229	5.602953459611101	2.656581130229986e-08	2.125264706576147e-07
0	noise before and after PGE2 in trpv1 ko	FigE6e	trpv1 -/-	cLTMRs			two-tailed Welch's t-test	138		-1.786488013	0.075713042	0.27016060801837755
1	noise before and after PGE2 in trpv1 ko	FigE6e	trpv1 -/-	Ab-LTMRs			two-tailed Welch's t-test	32		-0.069456165	0.9448559006808918	0.9448559006808918
2	noise before and after PGE2 in trpv1 ko	FigE6e	trpv1 -/-	Ad-LTMRs			two-tailed Welch's t-test	44		-0.815169192	0.41740483248856386	0.7695285210432758
3	noise before and after PGE2 in trpv1 ko	FigE6e	trpv1 -/-	Ad-Noc			two-tailed Welch's t-test	84		-0.867570122	0.38688906365079045	0.7695285210432758
4	noise before and after PGE2 in trpv1 ko	FigE6e	trpv1 -/-	PEP			two-tailed Welch's t-test	49		-2.171180474	0.03238794	0.15178418797809817
5	noise before and after PGE2 in trpv1 ko	FigE6e	trpv1 -/-	NP3			two-tailed Welch's t-test	59		-5.255185851	1.0100565617681705e-06	8.080423928203848e-06
6	noise before and after PGE2 in trpv1 ko	FigE6e	trpv1 -/-	NP2a			two-tailed Welch's t-test	42		-7.092465312	3.4187715616261818e-09	3.076894363386767e-08
7	noise before and after PGE2 in trpv1 ko	FigE6e	trpv1 -/-	NP2b			two-tailed Welch's t-test	73		-2.33687792	0.021340129288828162	0.12140104094404425
8	noise before and after PGE2 in trpv1 ko	FigE6e	trpv1 -/-	NP1			two-tailed Welch's t-test	148		-2.996536169	0.003089771	0.021428942441621694
0	Induced noise trpv1 ko vs control	FigE6f	trpv1 -/- vs trpv1 +/+	cLTMRs			two-tailed Welch's t-test	138	197	-0.982927659	0.3270408595862221	0.7901429443276403
1	Induced noise trpv1 ko vs control	FigE6f	trpv1 -/- vs trpv1 +/+	Ab-LTMRs			two-tailed Welch's t-test	32	51	0.3518877153671284	0.7268135847599574	0.925369183
2	Induced noise trpv1 ko vs control	FigE6f	trpv1 -/- vs trpv1 +/+	Ad-LTMRs			two-tailed Welch's t-test	44	71	1.2502001610642102	0.2150314714095623	0.7447965562355402
3	Induced noise trpv1 ko vs control	FigE6f	trpv1 -/- vs trpv1 +/+	Ad-Noc			two-tailed Welch's t-test	84	129	0.9905928371823086	0.32316798398886526	0.7901429443276403
4	Induced noise trpv1 ko vs control	FigE6f	trpv1 -/- vs trpv1 +/+	PEP			two-tailed Welch's t-test	49	117	1.281149767409596	0.20356973522615332	0.7447965562355402
5	Induced noise trpv1 ko vs control	FigE6f	trpv1 -/- vs trpv1 +/+	NP3			two-tailed Welch's t-test	59	108	2.138319000640398	0.034051237	0.2678723389566713
6	Induced noise trpv1 ko vs control	FigE6f	trpv1 -/- vs trpv1 +/+	NP2a			two-tailed Welch's t-test	42	44	-1.956241824	0.053776549	0.35738677850431333
7	Induced noise trpv1 ko vs control	FigE6f	trpv1 -/- vs trpv1 +/+	NP2b			two-tailed Welch's t-test	73	84	-0.043529153	0.9653420460704685	0.9653420460704685
8	Induced noise trpv1 ko vs control	FigE6f	trpv1 -/- vs trpv1 +/+	NP1			two-tailed Welch's t-test	148	229	-1.824665353	0.068965449	0.39359805510664786
2	LY brush allodynia	FigE9a	wt			after	one-tailed Wilcoxon signed rank test	5		15	0.03125
0	PBS brush allodynia	FigE9a	wt			after	one-tailed Wilcoxon signed rank test	12		54	0.133056641
1	PGE2 brush allodynia	FigE9a	wt			after	one-tailed Wilcoxon signed rank test	7		28	0.0078125
0	LY brush allodynia timecourse	FigE9b	wt			combined	Chi-square test	25		13.764705882352942	0.001025728
0	PGE2 paw licking trpv1TTX vs control	FigE9d	wt				one-tailed Mann-Whitney U test	8	8	10	0.011767939382854977
0	PGE2 vs PBS face attending behaviour	FigE9e	wt				two-tailed Mann-Whitney U test	6	5	1	0.012865581294556065
0	PGE2 vs PBS inactivity	FigE9f	wt				two-tailed Mann-Whitney U test	6	5	29	0.013497246674934248
